# Supplementary material for: The Use of Digital Pathology and Artificial Intelligence in Histopathological Diagnostic Assessment of Prostate Cancer: A Survey of Prostate Cancer UK Supporters
Source: Diagnostics (Basel). 2022 May 13;12(5):1225. doi: 10.3390/diagnostics12051225 (PMC9141178; doi:10.3390/diagnostics12051225)
Supplement: Supplementary file 1 [file diagnostics-12-01225-s001.zip]

Archive with 1 entries (1 files):
- diagnostics-1700768-supplementary.pdf
